# Supplementary material for: The Interlinkages Between Ambient Temperature and Air Pollution in Exacerbating Childhood Asthma: A Time Series Study in Cape Town, South Africa
Source: Children (Basel). 2025 Dec 1;12(12):1634. doi: 10.3390/children12121634 (PMC12732075; doi:10.3390/children12121634)
Supplement: Supplementary file 1 [file children-12-01634-s001.zip]

Archive with 1 entries (1 files):
- children-3953063-supplementary.pdf
